# Supplementary material for: WEE1 Inhibitor Adavosertib Exerts Antitumor Effects on Colorectal Cancer, Especially in Cases with p53 Mutations
Source: Cancers (Basel). 2024 Sep 12;16(18):3136. doi: 10.3390/cancers16183136 (PMC11429655; doi:10.3390/cancers16183136)
Supplement: Supplementary file 1 [file cancers-16-03136-s001.zip]

Archive with 1 entries (1 files):
- cancers-3175715-supplementary.pdf
